# Supplementary material for: Chanling Gao Attenuates Bone Cancer Pain in Rats by the IKKβ/NF-κB Signaling Pathway
Source: Front Pharmacol. 2020 May 5;11:525. doi: 10.3389/fphar.2020.00525 (PMC7214814; doi:10.3389/fphar.2020.00525)
Supplement: Supplementary file 3 [file Table_1.xls]

## Sheet: Sheet1
LC-Q-TOF-MS accurate mass measurements of pseudo-molecular ions and fragment ions for targeted compounds in CLG
Serial number	Targeted Compounds	Molecular formula	RT(min)	Quantificationions	Measurement mass (Da) (Error ppm)	Fragment ions
1	Gamabufotalin	C24 H34 O5	12.139	[M+H] +	403.25	385.23,367.23,349.21,271.21
2	Arenobufagin	C24 H32 O6	14.248	[M+H] +	417.23	399.22,371.22，335.20,175.08
3	Telocinobufagin	C24 H34 O5	13.98	[M+H] +	403.25	367.23,349.22，253.19，
4	Bufalin	C24 H34 O4	19.537	[M+H] +	387.25	369.24，351.23,333.22,255.21
5	2-Pyrrolidinecarboxylic acid L	C5 H9 N O2	0.896	[M+H] +	116.07	116.07
6	Adenosine	C10 H13 N5 O4	1.265	[M+H] +	268.1	268.1
7	Ammothamnine	C15 H24 N2 O2	3.377	[M+H] +	265.19	265.19
8	(+)-Magnoflorine	C20 H23 N O4	8.405	[M+H] +	342.16	297.11,282.09,265.09
9	Scutellarin	C21 H18 O12	10.259	[M-H] -	461.08	357.06，327.05,285.04
10	Apigenin	C15 H10 O5	10.607	[M+H] +	271.05	153.02,119.05
11	Kaempferol-7-O-β-D-glucopyranoside	C21 H20 O11	11.181	[M-H] -	448.1	347.17,187.10
12	Calycosin	C16 H12 O5	13.394	[M+H] +	284.08	270.06,151.04,123.04
13	Formononetin	C16 H12 O4	17.294	[M+H] +	269.08	217.06,187.11,145.07
14	9-Oxo-10(E),12(E)-octadecadienoic acid	C18 H30 O3	17.382	[M-H] -	293.22	277.22,259.20,151.11,95.09
15	Nobiletin	C21 H22 O8	19.9	[M+H] +	403.13	403.14,373.09,327.09,183.03
16	Resibufogenin	C24 H32 O4	21.522	[M+H] +	385.22	408.29,286.14,277.22
17	Emodin	C15 H10 O5	22.945	[M-H] -	269.05	241.05,225.06,197.06
18	Cryptotanshinone	C19 H20 O3	25.766	[M+H] +	297.14	279.14,268.11,251.14
19	Diosgenin	C27 H42 O3	25.815	[M+H] +	415.32	271.21,253.19,157.10
